# Supplementary material for: Establishment of a recombinase polymerase amplification (RPA) fluorescence assay for the detection of swine acute diarrhea syndrome coronavirus (SADS-CoV)
Source: BMC Vet Res. 2022 Oct 11;18:369. doi: 10.1186/s12917-022-03465-4 (PMC9552127; doi:10.1186/s12917-022-03465-4)
Supplement: Supplementary file 3 — Additional file 3: Supplementary Table 1. The detection results of 11 samples by quantitative real-time PCR assays and the RT-PCR system. [file 12917_2022_3465_MOESM3_ESM.xlsx]

## Sheet: Sheet1
Supplementary table 1. The detection results of 11 samples by quantitative real-time PCR assays and the RT-PCR system.
	qRT-PCR	RT-RPA
sample	Ct	Tt
1	15.8	05:30:00
2	14.958	05:00:00
3	16.39	07:30:00
4	16.899	07:00:00
5	20.397	13:00:00
6	19.31	14:00:00
7	19.002	14:30:00
8	21.174	undetemined
9	15.261	08:00:00
10	16.679	07:00:00
11	16.94	09:30:00
The yellow marked part is the sample detected as negative by RT-RPA was detected as positive by quantitative real-time PCR
